# Supplementary material for: Revealing the Effects of Nanoscale Membrane Curvature on Lipid Mobility
Source: Membranes (Basel). 2017 Oct 18;7(4):60. doi: 10.3390/membranes7040060 (PMC5746819; doi:10.3390/membranes7040060)
Supplement: Supplementary file 1 [file membranes-07-00060-s001.zip]

Archive with 39 entries (39 files):
- A_make_smooth_membrane_topographes.m
- B1_Making_Trajectory_Matrix.m
- B2_making_trajectories_from_goto.m
- B3_connect_traj_over_curv_to_larger_plane.m
- C1_FRAP_simulate.m
- C2_FRAP_fit_IvT_results.m
- C3_FRAP_compile_ave_results.m
- C4_FRAP_prep_results_for_plotting.m
- D1_FCS_trajectories_to_correlation.m
- E1_SPT_trajectories_to_steps.m
- E2_SPT_map_steps_to_xyplane.m
- E3_SPT_map_steps_vs_r.m
- functions/calc_mean_r_funct.m
- functions/calc_msd_perfect_funct.m
- functions/calc_r2_funct.m
- functions/calc_rho2_funct.m
- functions/Calculate_1D_MSD_funct.m
- functions/Calculate_1D_StepLengthHist_funct.m
- functions/Calculate_2D_MSD_funct.m
- functions/Calculate_2D_StepLengthHist_funct.m
- functions/Calculate_MSD_funct.m
- functions/find_closest_funct.m
- functions/find_withinRange_funct.m
- functions/fit_FRAP_funct.m
- functions/fit2DGauss_funct.m
- functions/fit2DGaussRot_funct.m
- functions/fix_D_funct.m
- functions/hist2d.m
- functions/manual_linking_singles_angle_funct.m
- functions/manual_linking_singles_funct.m
- functions/poisson_funct.m
- functions/rand_poisson_funct.m
- functions/rand_poisson_nonzero_funct.m
- functions/remove_second_feature_funct.m
- functions/remove_second_feature_norm_area_funct.m
- functions/track_funct.m
- functions/xcorr_funct.m
- M_mixing_full_and_bud_trajectories.m
- M2_Demo_mixing_full_and_bud_trajectories.m
