# Supplementary material for: Revealing the Effects of Nanoscale Membrane Curvature on Lipid Mobility
Source: Membranes (Basel). 2017 Oct 18;7(4):60. doi: 10.3390/membranes7040060 (PMC5746819; doi:10.3390/membranes7040060)
Supplement: Supplementary file 1 [file membranes-07-00060-s001.zip › B1_Making_Trajectory_Matrix.m]

    % create list of where you can go from where on the better model membrane
% diffusion
clear all
clc
addpath('./functions')

%% parameters
top_rad = 50;
bot_rad = 20;
density_parameter = 4;
maxr = 200;

fold = ['vary_bud_height_' num2str(top_rad) '_' num2str(density_parameter) '_' num2str(maxr) '\'];
fold_to_save = [fold 'goto_matrices\'];
mkdir(fold_to_save)
RANGE = 3; % equal probability of going to any of these
for height = 0:5:140
    disp(['height = ' num2str(height) '  ' datestr(now)])
    
load([fold 'topology\MemTopology_' num2str(height) '_' num2str(top_rad) '_' num2str(bot_rad) '_' num2str(density_parameter) '.mat'],'x')
data = x;


%% find all within RANGE nm for each point
goto = zeros(size(data,1),200);

bins = (min(data(:,1))-1) : (RANGE*2) : (max(data(:,1))+1) ;
[~,bx] = histc(data(:,1),bins);
[~,by] = histc(data(:,2),bins);
disp(['Number of bins: ' num2str(length(bins))])

%% 
% load('temp.mat')
fullilist = 1:size(data,1);
for bxi = 1:length(bins)
    disp(['x bin: ' num2str(bxi) ' of ' num2str(length(bins)) '; ' datestr(now)])
for byi = 1:length(bins)
    inowyn = (bx==bxi) & (by==byi);
    inow = fullilist( inowyn );
    inow2yn = (bx>=bxi-1) & (bx<=bxi+1) & (by>=byi-1) & (by<=byi+1);
    inow2 = fullilist( inow2yn );
    
    for i = inow
        neari = find_withinRange_funct(data(inow2yn,:),data(i,:),RANGE);
        goto(i,1:length(neari)) = inow2(neari);
    end
end
end


% for i = 1:size(data,1);
%     disp(i)
%     if mod(i,size(data,1)/100) == 0
%         disp([num2str(i/size(data,1)*100,3) '% done.  ' datestr(now)])
%     end
%     neari = find_withinRange_funct(data,data(i,:),RANGE);
%     goto(i,1:length(neari)) = neari;
% end


%% save it
file = [fold_to_save  'gotoMatrix_' num2str(height) '_' num2str(top_rad) '_' num2str(bot_rad) '_' num2str(density_parameter) '_' num2str(RANGE) '.mat'];
save(file,'top_rad','bot_rad','height','density_parameter','RANGE','goto','x');

end
