# Supplementary material for: Revealing the Effects of Nanoscale Membrane Curvature on Lipid Mobility
Source: Membranes (Basel). 2017 Oct 18;7(4):60. doi: 10.3390/membranes7040060 (PMC5746819; doi:10.3390/membranes7040060)
Supplement: Supplementary file 1 [file membranes-07-00060-s001.zip › B2_making_trajectories_from_goto.m]

% perform trajectory
clear all
clc
addpath('C:\Users\CVKelly\Google Drive\Assorted MATLAB Code\functions')

top_rad = 50;
bot_rad = 20;
density_parameter = 4;
RANGE = 3;
num_steps = 10^5;

fold_read = ['vary_bud_height_' num2str(top_rad) '_' num2str(density_parameter) '_100\'];
fold_save = ['demo_dense_trajectries\'];

for repeat = 1
    disp(['repeat = ' num2str(repeat) '  ' datestr(now)])
for height = 120
    disp(['  height = ' num2str(height) '  ' datestr(now)])

    file = [fold_read 'goto_matrices\gotoMatrix_' num2str(height) '_' num2str(top_rad) '_' num2str(bot_rad) '_' num2str(density_parameter) '_' num2str(RANGE) '.mat'];
    load(file,'goto','x');
    
    r = sqrt(x(:,1).^2+x(:,2).^2);
    maxrZ = max(r(x(:,3)>0));
    
    maxr = maxrZ+RANGE;
    rstart = maxr-RANGE/2;

    %% get list of random spots
    xi = zeros(num_steps,1); % lists i number, argument = time
    trajcnt = 1;
    traji = xi;
    
    th_start = 2*pi*rand(1,1);
    [~,~,i] = find_closest_funct(x,[cos(th_start) sin(th_start) 0]*rstart,1);
    xi(1) = i;
    traji(1) = trajcnt;

for t = 2:num_steps
    ti = goto(xi(t-1),:);
    ti = ti(ti>0 & ti ~= xi(t-1));
    xi(t) = ti(randi(length(ti)));
    traji(t) = trajcnt;
    if r(xi(t)) > maxr
        trajcnt = trajcnt+1;
%         disp(['Restarting at step = ' num2str(t)])
        th_start = 2*pi*rand(1,1);
        [~,~,i] = find_closest_funct(x,[cos(th_start) sin(th_start) 0]*rstart,1);
        xi(t) = i;   
        traji(t) = trajcnt;
    end
end

    traj = x(xi,:);

    %% plot trajectory
    hold off
    res = 1;
    col = colormap(jet(trajcnt));
    hold off
    for i = 1:trajcnt
        plot3(traj(traji==i,1),traj(traji==i,2),traj(traji==i,3),'-','color',col(i,:))
        hold on
    end
    axis equal tight vis3d
    
%% save it
    file = [fold_save 'traj_' num2str(height) '_' num2str(top_rad) '_' num2str(bot_rad) '_' num2str(density_parameter) '_' num2str(RANGE) '_' num2str(repeat) '.mat'];
    mkdir(fold_save)
    save(file,'traji','traji')
end
end
