# Supplementary material for: Revealing the Effects of Nanoscale Membrane Curvature on Lipid Mobility
Source: Membranes (Basel). 2017 Oct 18;7(4):60. doi: 10.3390/membranes7040060 (PMC5746819; doi:10.3390/membranes7040060)
Supplement: Supplementary file 1 [file membranes-07-00060-s001.zip › D1_FCS_trajectories_to_correlation.m]

% make a good, steady-state particle distribtuion

clear all 
clc

Dratio_list = [1 10 25 10 10];
offset_list = [0 0 0 100 200];

for experiment = [5:-1:1]
Dratio = Dratio_list(experiment);

fold_read = './full_trajectories/';

res = 4; % I vs t resolution reduction factor
offset_r = offset_list(experiment);
maxLag = 1000 ; % ms
maxPoints = 50;

beam_waist = 250; % nm
inten = @(r) exp(-2*r.^2/beam_waist^2);
maxLagsteps = maxLag/(1.135*10^-3*26); % convert lag in ms to steps

fold_save = ['slowed_top_FCS_' num2str(Dratio) ' ' num2str(offset_r) '\'];
if ~exist(fold_save,'dir')
    mkdir(fold_save);
end
for height = 0:5:140
        disp(['height = ' num2str(height) '  ' datestr(now)])
for repeat = 1:20
    file_save = ['OFR_' num2str(height) '_' num2str(repeat) '_' num2str(Dratio) '_' num2str(offset_r) ];
    if exist([fold_save file_save '.mat'],'file')
        continue;
    end
    save([fold_save file_save '.mat'],'height')
    
    file_read = ['fullTraj_' num2str(height) '_' num2str(repeat) '.mat'];
    load([fold_read file_read],'traj')
    traj = traj(1:res:end,:);

    %% slow for z>0
    r = sqrt((traj(:,1)+offset_r).^2+traj(:,2).^2);
    z = traj(:,3);
    clear traj
    
    numlocnow = length(r);

    rf = zeros(round(numlocnow*1.5),1);
    
    znz = ~(z==0); % 0 = z = zero
    znz(end+1) = 1;
    i = 1;
    num_prev = 0;
    upcnt = 0;
    while i < numlocnow
        if znz(1) == 0
            [a b] = max(znz);
            ln = i:(b-1); % range in which you're all the same
            nln = length(ln); 
            rf(num_prev+(1:nln)) = r(ln);
            num_prev = num_prev+nln; % num_prev = num_localizations saved, just a counter
            i = b;
            znz(1:b) = 1;
        else
            upcnt = upcnt+1;
            [a b] = min(znz);
            ln = i:(b-1); % range in which you're all the same
            lnl = length(ln);
            tstall = rand_poisson_funct(Dratio);
% tstall = 1
            for tstart = 1:tstall
                rf(num_prev+(tstart:tstall:(tstall*lnl))) = r(ln);
            end
            num_prev = num_prev+(tstall*lnl);
            i = b;
            znz(1:b) = 0;
        end
    end
    r = rf(1:num_prev);
    disp(['    number of times going above 0: ' num2str(upcnt) ]);
    

I = inten(r);
[Lag,C]=xcorr_funct(I,I,maxLagsteps,maxPoints);

%% noramlize it
Lag = Lag*(1.135*10^-6)*26*res; % convert lag in steps to sec
C = C-mean(C((-5:0)+end));
C = C/max(C);

%% fit it
fres = fit_corr_2d_funct(Lag,C); % FIT reg!!
fresA = fit_corr_2dAnom_funct(Lag,C); % FIT ANOMALOUS!!

%% plot it
% disp(2)
subplot(2,1,1)
res2 = 3;
plot((1:(size(I(1:res2:end),1)))*1.135*10^-6*res*res2*26,I(1:res2:end))
set(gca,'fontsize',18,'linewidth',2)
xlabel('time (sec)')
ylabel('Intensity (a.u.)')
title(file_read,'interpreter','none')
axis tight

subplot(2,1,2)
hold off
semilogx(Lag,C,'o','linewidth',2)
hold on
semilogx(Lag,fres(Lag),'-r','linewidth',2)
semilogx(Lag,fresA(Lag),'-g','linewidth',2)
plot([Lag(1) Lag(end)],[0 0],':k')
set(gca,'fontsize',18,'linewidth',2)
xlabel('\tau (sec)')
ylabel('G(\tau)')
legend('Autocorrelation','Fit_{2D}','Fit_{Anom2D}')
legend('boxoff')
text(Lag(2),0.6,['\tau_D = ' num2str(fres.td,2)])
text(Lag(2),0.4,['Anom \tau_D = ' num2str(fresA.td,2)])
text(Lag(2),0.2,['Anom \alpha = ' num2str(fresA.alpha,2)])
axis tight
drawnow

saveas(gcf,[fold_save file_save '.jpg'],'jpg')
save([fold_save file_save '.mat'],'fres','fresA','Dratio','Lag','upcnt','res','C','I','beam_waist','inten')

end
end
end
