# Supplementary material for: Revealing the Effects of Nanoscale Membrane Curvature on Lipid Mobility
Source: Membranes (Basel). 2017 Oct 18;7(4):60. doi: 10.3390/membranes7040060 (PMC5746819; doi:10.3390/membranes7040060)
Supplement: Supplementary file 1 [file membranes-07-00060-s001.zip › E1_SPT_trajectories_to_steps.m]

% create MSD v dt v r
% in simulations if D = 1 um^2/sec = 1.135 nm^2/step, then step = 1.135us
clear all
clc

repeatstart = 1;
repeatstep = 1;

Dratio_list =     [1  10  1 10 10 25 10 ];
tframe_list =     [20 20  2  2  2 20  2 ];
loc_uncert_list = [15 15 15 15  3 15 45 ];

num_exps = length(Dratio_list);
res = 26;
dt_ratio = 26;
onestep = (1.135*10^-6*res);

for exper = 1:7
    dt_time = tframe_list(exper);
    Dratio = Dratio_list(exper);
    loc_uncert = loc_uncert_list(exper);
    dt = round(dt_time*10^-3/(1.135*10^-6)/dt_ratio); % number of steps

% ft = 'C:\Users\CVKelly\Google Drive\Kelly Sensors 2017\';
% ft = 'D:\';
fold_read = './full_trajectories\';
fold_write = ['steps vs r vs dt ' num2str(exper) '\'];

if ~exist(fold_write,'dir')
    mkdir(fold_write)
end

for repeat = repeatstart:repeatstep:20
    disp(['Exp#=' num2str(exper) '; repeat=' num2str(repeat) '; ' datestr(now)]);
for height = 0:5:140
%     disp(['  height = ' num2str(height) '   ' datestr(now)]);
    if dt < Dratio
        disp('Houston, we have a problem.... on line 31')
        return;
    end
    
    file_write = ['steps_' num2str(height) '_' num2str(repeat) '_' num2str(dt_time) '_' num2str(Dratio) '.mat'];
    if exist([fold_write file_write],'file')
        continue;
    end
    save([fold_write file_write],'Dratio')
    
    %% quick things
    file_read =  ['fullTraj_' num2str(height) '_' num2str(repeat) '.mat'];
    load([fold_read file_read],'traj','traji')

    traj(:,1:2) = traj(:,1:2)+randn(size(traj,1),2)*loc_uncert;
    r = sqrt(traj(:,1).^2+traj(:,2).^2);
    steps = zeros(10^6,1);
    meanx = zeros(10^6,1);
    meany = zeros(10^6,1);
    meanr = zeros(10^6,1);
    scnt = 0;
    for i = 1:max(traji) % loop over every traj
        tn = traj(traji==i,:);
        if size(tn,1)<(5*dt)
            continue;
        end
%         disp(['      trajnum = ' num2str(i)])

        cumtime = zeros(size(tn,1),1);
        znz = ~(tn(:,3)==0); % z=0 --> 0, z~=0 --> 1
        znz = znz*(Dratio-1)+1; % number of timesteps per step, more if z>0
        for j = 2:size(tn,1);
            cumtime(j) = cumtime(j-1)+znz(j); % in number of timesteps per space step
        end
        t = 1;
        while t < ( cumtime(end)-dt ) % as long as there are enough steps left, remember dt = numsteps 
            scnt = scnt+1;
            [~,t1] = min(abs(cumtime-t));
            [~,t2] = min(abs(cumtime-(t+dt))); %% t1&t2 = step number, not actual time in steps
            steps(scnt) =  (tn(t1,1)-tn(t2,1))^2 + (tn(t1,2)-tn(t2,2))^2; % only steps through xy plane
            meanx(scnt) = tn(t1,1)+tn(t2,1);
            meany(scnt) = tn(t1,2)+tn(t2,2);
            meanr(scnt) = (tn(t1,1)+tn(t2,1))^2+(tn(t1,2)+tn(t2,2))^2;
            t = round(t+dt/3);
        end
    end
    if scnt > 1
        disp(['      Number of Steps: ' num2str(scnt)])
        steps = sqrt(steps(1:scnt));
        meanx = meanx(1:scnt)/2;
        meany = meany(1:scnt)/2;
        meanr = sqrt(meanr(1:scnt))/2;
    else
        steps = [];
        meanx = [];
        meany = [];
        meanr = [];
    end
    
    save([fold_write file_write],'steps','meanx','meany','meanr','dt_time','dt','height','repeat','Dratio','loc_uncert') 

end
end
end


    
