# Supplementary material for: Revealing the Effects of Nanoscale Membrane Curvature on Lipid Mobility
Source: Membranes (Basel). 2017 Oct 18;7(4):60. doi: 10.3390/membranes7040060 (PMC5746819; doi:10.3390/membranes7040060)
Supplement: Supplementary file 1 [file membranes-07-00060-s001.zip › E2_SPT_map_steps_to_xyplane.m]

num_exps = 6;

Dratio_list =     [1  10  1 10 10 25 10 ];
tframe_list =     [20 20  2  2  2 20  2 ];
loc_uncert_list = [15 15 15 15  3 15 45 ];

maxrepeat = 20;

for exper = 7
dt = tframe_list(exper);
Dratio = Dratio_list(exper);
loc_uncert = loc_uncert_list(exper);

fold_read = ['steps vs r vs dt ' num2str(exper) '\'];
fold_write = ['steps vs r vs dt ' num2str(exper) ' combined\'];
if ~exist(fold_write,'dir')
    mkdir(fold_write)
end

for height = 0:5:140
    disp(height);
    file_write  = ['steps_' num2str(height) '_' num2str(exper) '.mat'];
for repeat = 1:maxrepeat
    file_read   = ['steps_' num2str(height) '_' num2str(repeat) '_' num2str(dt) '_' num2str(Dratio) '.mat'];
  
    load([fold_read file_read],'meanx','meany','meanr','steps')
    
    if repeat == 1
        num = length(steps);
        allsteps = zeros(num*22,1);
        allmeanx = zeros(num*22,1);
        allmeany = zeros(num*22,1);
        allmeanr = zeros(num*22,1);
        allsteps(1:num) = steps;
        allmeanx(1:num) = meanx;
        allmeany(1:num) = meany;
        allmeanr(1:num) = meanr;
    else
        allsteps(num+(1:length(steps))) = steps;
        allmeanx(num+(1:length(steps))) = meanx;
        allmeany(num+(1:length(steps))) = meany;
        allmeanr(num+(1:length(steps))) = meanr;
        num = num+length(steps);
    end
end
    steps = allsteps(1:num);
    meanx = allmeanx(1:num);
    meany = allmeany(1:num);
    meanr = allmeanr(1:num);
num
    save([fold_write file_write],'meanr','meanx','meany','steps','dt','height','Dratio','loc_uncert')
end
end
    
    
        
        
            
