# Supplementary material for: Revealing the Effects of Nanoscale Membrane Curvature on Lipid Mobility
Source: Membranes (Basel). 2017 Oct 18;7(4):60. doi: 10.3390/membranes7040060 (PMC5746819; doi:10.3390/membranes7040060)
Supplement: Supplementary file 1 [file membranes-07-00060-s001.zip › functions/calc_msd_perfect_funct.m]

function msd = calc_msd_perfect_funct(x,y,maxdt)
% assume all time steps are accounted for

msd = zeros(maxdt,1);
for i = 1:maxdt
    dr2 = (x(1:(end-i))-x((i+1):end)).^2 + ...
           (y(1:(end-i))-y((i+1):end)).^2 ;
    msd(i) = mean(dr2);
end
