# Supplementary material for: Revealing the Effects of Nanoscale Membrane Curvature on Lipid Mobility
Source: Membranes (Basel). 2017 Oct 18;7(4):60. doi: 10.3390/membranes7040060 (PMC5746819; doi:10.3390/membranes7040060)
Supplement: Supplementary file 1 [file membranes-07-00060-s001.zip › functions/calc_r2_funct.m]

function r2  = calc_r2_funct(data,offset)
r2 = (data(:,1)-offset(1)).^2+(data(:,2)-offset(2)).^2+(data(:,3)-offset(3)).^2;
