# Supplementary material for: Revealing the Effects of Nanoscale Membrane Curvature on Lipid Mobility
Source: Membranes (Basel). 2017 Oct 18;7(4):60. doi: 10.3390/membranes7040060 (PMC5746819; doi:10.3390/membranes7040060)
Supplement: Supplementary file 1 [file membranes-07-00060-s001.zip › functions/find_closest_funct.m]

function [data r2 i] = find_closest_funct(data,offset,num_find)
[m n] = size(data);
if n > m
    data = data';
end
[~, n] = size(data);
if n < 3
    data(:,(n+1):3) = 0;
end
[~, n] = size(data);
if n ~= 3
    disp('wrong size data')
    data = NaN;
    r2 = NaN;
    i = NaN;
    return;
end
    
r2  = calc_r2_funct(data,offset);
[~, n] = sort(r2);
data = data(n(1:num_find),:);
r2 = r2(n(1:num_find));
i = n(1:num_find);
