# Supplementary material for: Revealing the Effects of Nanoscale Membrane Curvature on Lipid Mobility
Source: Membranes (Basel). 2017 Oct 18;7(4):60. doi: 10.3390/membranes7040060 (PMC5746819; doi:10.3390/membranes7040060)
Supplement: Supplementary file 1 [file membranes-07-00060-s001.zip › functions/find_withinRange_funct.m]

function i = find_withinRange_funct(data,offset,range)
r2  = calc_r2_funct(data,offset);
iall = 1:length(r2);
i = iall(r2<=range^2);
