# Supplementary material for: Revealing the Effects of Nanoscale Membrane Curvature on Lipid Mobility
Source: Membranes (Basel). 2017 Oct 18;7(4):60. doi: 10.3390/membranes7040060 (PMC5746819; doi:10.3390/membranes7040060)
Supplement: Supplementary file 1 [file membranes-07-00060-s001.zip › functions/fit_FRAP_funct.m]

function fres = fit_FRAP_funct(I,t)


[~, n] = size(t);
if n > 1
    t = t';
end
[~, n] = size(I);
if n > 1
    I = I';
end


ftype = fittype('A*(1-exp(-x/tau))');
fres = fit(t,I,ftype,'lower',[0 0],'upper',[max(I) max(t)*10],'start',[0.8*max(I) max(t)/5]);
