# Supplementary material for: Revealing the Effects of Nanoscale Membrane Curvature on Lipid Mobility
Source: Membranes (Basel). 2017 Oct 18;7(4):60. doi: 10.3390/membranes7040060 (PMC5746819; doi:10.3390/membranes7040060)
Supplement: Supplementary file 1 [file membranes-07-00060-s001.zip › functions/rand_poisson_funct.m]

function n = rand_poisson_funct(lambda)
% n is a random number such that a list of n's will yield a possoin
% distribution of average value lambda
a = rand;
c = 0;
while 1
    if a < sum(poisson_funct(0:c,lambda))
        n = c;
        break
    else
        c = c+1;
    end
end

function n = poisson_funct(k,lambda)
% n = poisson_funct(k,lambda)
% lambda = average number
% k = number to inquire
% n = probability of that number

n = lambda.^k .* exp(-lambda) ./ gamma(k+1);
