# Supplementary material for: Revealing the Effects of Nanoscale Membrane Curvature on Lipid Mobility
Source: Membranes (Basel). 2017 Oct 18;7(4):60. doi: 10.3390/membranes7040060 (PMC5746819; doi:10.3390/membranes7040060)
Supplement: Supplementary file 1 [file membranes-07-00060-s001.zip › functions/remove_second_feature_norm_area_funct.m]

function [bins h normh] = remove_second_feature_norm_area_funct(x,y,feat_r,crit_den)
% consider if there's a second lump
% look at 16 regions around centeral feature and remove any of too high
% density

bins = 0:1:801;

r2 = x.^2+y.^2;
r = sqrt(r2);
maxr = max(r);

norm1 = rand(10^7,2)*maxr;
normr = sqrt(norm1(:,1).^2+norm1(:,2).^2);
norm1 = norm1(normr<maxr,:);
normr = sqrt(norm1(:,1).^2+norm1(:,2).^2);

th = atan2(y,x)*180/pi;
th(th<0) = th(th<0)+360;

normth = atan2(norm1(:,2),norm1(:,1))*180/pi;
normth(normth<0) = normth(normth<0)+360;


% area_slice = pi*max(r)^2/4-pi*feat_r^2/4;

feat_den = sum(r<feat_r)/(pi*feat_r^2);
den = zeros(8,1);
totarea = pi*max(r2);
featarea = pi*feat_r^2;
halfarea = (totarea-featarea)/2;
midr = sqrt((featarea+halfarea)/pi);
for j = 1:2
    if j == 1
        rmin = feat_r;
        rmax = midr;
    elseif j == 2
        rmin = midr;
        rmax = Inf;
    end
    for i = 0:7
        den(j,i+1) = sum(th>(i*45) & th<=(45+i*45) & r >= rmin & r< rmax);
    end
end
den = den/(halfarea/8);

% meanden = mean(den);
% high = den > (feat_den+meanden*5)/6;
high = den > crit_den;

keep = (r<feat_r);
normkeep = (normr<feat_r);
if min(min(high)) == 1
    keep = keep*0+1;
    normkeep = normkeep*0+1;
else
    for j = 1:2
        if j == 1
            rmin = feat_r;
            rmax = midr;
        elseif j == 2
            rmin = midr;
            rmax = Inf;
        end
        for i = 0:7
            if ~high(j,i+1)
                keep = keep | (th>(i*45) & th<=(45+i*45) & r >= rmin & r< rmax);
                normkeep = normkeep | (normth>(i*45) & normth<=(45+i*45) & normr >= rmin & normr< rmax);
            end 
        end
    end
end
x = x(keep);
y = y(keep);
r = sqrt(x.^2+y.^2);
norm1 = norm1(normkeep,:);
normr = sqrt(norm1(:,1).^2+norm1(:,2).^2);

[h, ~] = histc(r,bins);
[normh, ~] = histc(normr,bins);


% save('temp.mat')
