# Supplementary material for: Revealing the Effects of Nanoscale Membrane Curvature on Lipid Mobility
Source: Membranes (Basel). 2017 Oct 18;7(4):60. doi: 10.3390/membranes7040060 (PMC5746819; doi:10.3390/membranes7040060)
Supplement: Supplementary file 1 [file membranes-07-00060-s001.zip › M_mixing_full_and_bud_trajectories.m]

% make large trajectory of SLB 
% do one for dt = 10
% do another for dt = 1
% when D = 1.135 nm^2/time_step
clear all
clc

for repeat = (6:3:20) 

num_steps = 10^7;
D = 1.135;
dt = 1;

maxr = 1000;
maxr2 = maxr^2;
gb = sqrt(2*D*dt);
fold_save = 'full_trajectories\';

    disp(['repeat = ' num2str(repeat) '  ' datestr(now)])
for height = 0:5:140
    disp(['height = ' num2str(height) '  ' datestr(now)])
    load(['vary_bud_height_50_4_100\goto_matrices\gotoMatrix_' num2str(height) '_50_20_4_3.mat'],'x','goto')
    r = sqrt(x(:,1).^2+x(:,2).^2);
    transr = max(r)-3;
    transr2 = transr^2;

traj = zeros(num_steps,3);
trajcnt = 1;
traji = zeros(num_steps,1);

th_start = rand*2*pi;
traj(1,1:2) = maxr*[cos(th_start) sin(th_start)];
traji(1) = trajcnt;
tstart = 1;

t = 1;
while t < num_steps
    t=t+1;
    traj(t,1:2) = traj(t-1,1:2) + randn(1,2)*gb;
    traji(t) = trajcnt;
    if sum(traj(t,1:2).^2) > maxr2 % if gets to edge then start a new traj
        if t < tstart+5
            t = tstart;
        else
            trajcnt = trajcnt+1;
        end
        th_start = 2*pi*rand(1,1);
        traj(t,1:2) = maxr*[cos(th_start) sin(th_start)];
        traji(t) = trajcnt;
        tstart = t;
    end
    if sum(traj(t,1:2).^2) < transr2 % if gets too close to bud, start using goto matrix
        [~,~,tn] = find_closest_funct(x,traj(t,:),1);
        t = t+1;
        traj(t,1:3) = x(tn,:);
        traji(t) = trajcnt;
        while sum(traj(t,1:2).^2) < transr2
            ti = goto(tn,:);
            ti = ti(ti>0 & ti ~= tn);
            tn = ti(randi(length(ti)));
            t = t+1;
            traj(t,:) = x(tn,:);
            traji(t) = trajcnt;
        end
    end
end

% remove unfinished end traj
tm = max(traji);
traji = traji(traji<tm);
traj = traj(1:length(traji),:);

%% plot it 1
% hold off
% res=1000;
% col = colormap(jet(length(unique(traji))));
% for i = 1:max(traji)
%     tn = traj(traji==i,:);
%     plot3(tn(1:res:end,1),tn(1:res:end,2),tn(1:res:end,3),'.','color',col(i,:))
%     hold on
% end
% axis equal tight vis3d
% title(num2str([dt repeat]'))

%% plot it 2
res = 1;
hold off
plot3(traj(traj(1:res:end,3)>0,1),traj(traj(1:res:end,3)>0,2),traj(traj(1:res:end,3)>0,3),'.')
axis equal tight vis3d
title(height)
view([0 0])
xlabel('x')
zlabel('z')
drawnow

%% save it
save([fold_save 'fullTraj_' num2str(height) '_' num2str(repeat) '.mat'],'traj','traji','dt','D','maxr','transr','height','num_steps')

end
end

%%
%     hold off
%     res = 1;
%     col = colormap(jet(trajcnt));
%     hold off
%     for i = 1:trajcnt
%         plot(traj(traji==i,1),traj(traji==i,2),'-','color',col(i,:))
%         hold on
%     end
%     axis equal tight
    
    
